# Supplementary material for: Hybrid de novo genome assembly and comparative genomics of three different isolates of Gnomoniopsis castaneae
Source: Sci Rep. 2023 Feb 27;13:3356. doi: 10.1038/s41598-023-30496-0 (PMC9971261; doi:10.1038/s41598-023-30496-0)
Supplement: Supplementary file 2 — Supplementary Information 2. [file 41598_2023_30496_MOESM2_ESM.xlsx]

## Sheet: MUT401
Table S1: NanoPlot statistics for the three different G. castaneae isolates
NanoPlot reports for the ex type MUT401 isolate
General summary:
Mean read length	10101.1
Mean read quality:	11.1
Median read length:	4,591.0
Median read quality:	11.1
Number of reads:	93,417.0
Read length N50:	23,292.0
STDEV read length:	12,412.7
Total bases:	943,617,304.0
Number, percentage and megabases of reads above quality cutoffs
>Q5:	93,417 (100.0%) 943.6Mb
>Q7:	93,417 (100.0%) 943.6Mb
>Q10:	70,242 (75.2%) 715.9Mb
>Q12:	27,044 (28.9%) 270.0Mb
>Q15:	384 (0.4%) 1.2Mb
Top 5 highest mean basecall quality scores and their read lengths
1: 17.9 (542)
2: 17.5 (265)
3: 17.4 (539)
4: 17.4 (639)
5: 17.3 (317)
Top 5 longest reads and their mean basecall quality score
1: 133897 (8.5)
2: 118496 (8.5)
3: 111449 (9.1)
4: 105913 (9.3)
5: 104875 (8.9)

## Sheet: GN01
NanoPlot reports for the GN01 isolate
General summary:
Mean read length: 890.0
Mean read quality: 10.7
Median read length: 440.0
Median read quality: 10.6
Number of reads: 8,924,383.0
Read length N50: 1,512.0
STDEV read length: 1,824.0
Total bases: 7,942,791,842.0
Number, percentage and megabases of reads above quality cutoffs
>Q5: 8924383 (100.0%) 7942.8Mb
>Q7: 8924383 (100.0%) 7942.8Mb
>Q10: 5709114 (64.0%) 5304.4Mb
>Q12: 1828488 (20.5%) 1760.4Mb
>Q15: 42840 (0.5%) 28.7Mb
Top 5 highest mean basecall quality scores and their read lengths
1: 27.0 (2757)
2: 26.3 (2701)
3: 25.8 (1790)
4: 25.4 (2062)
5: 24.8 (4856)
Top 5 longest reads and their mean basecall quality score
1: 931184 (9.4)
2: 422672 (8.7)
3: 340497 (17.9)
4: 337706 (11.3)
5: 272757 (8.6)

## Sheet: ICMP14040
NanoPlot reports for the ICMP 14040 isolate
General summary:
Mean read length: 6,197.7
Mean read quality: 11.5
Median read length: 2,620.0
Median read quality: 11.7
Number of reads: 780,713.0
Read length N50: 14,659.0
STDEV read length: 8,121.6
Total bases: 4,838,607,323.0
Number, percentage and megabases of reads above quality cutoffs
>Q5: 780713 (100.0%) 4838.6Mb
>Q7: 780713 (100.0%) 4838.6Mb
>Q10: 625841 (80.2%) 4001.7Mb
>Q12: 328483 (42.1%) 2130.6Mb
>Q15: 4934 (0.6%) 16.0Mb
Top 5 highest mean basecall quality scores and their read lengths
1: 20.6 (3567)
2: 19.6 (3619)
3: 18.8 (9259)
4: 18.7 (3293)
5: 18.7 (347)
Top 5 longest reads and their mean basecall quality score
1: 112082 (9.3)
2: 110882 (12.8)
3: 106886 (13.2)
4: 101530 (11.8)
5: 95366 (10.7)
