# Supplementary material for: Hybrid de novo genome assembly and comparative genomics of three different isolates of Gnomoniopsis castaneae
Source: Sci Rep. 2023 Feb 27;13:3356. doi: 10.1038/s41598-023-30496-0 (PMC9971261; doi:10.1038/s41598-023-30496-0)
Supplement: Supplementary file 3 — Supplementary Information 3. [file 41598_2023_30496_MOESM3_ESM.xlsx]

## Sheet: Sheet1
Table S2: List of PV and their related accession numbers used for phylogenetic analysis.
EcPV type	Accession number
Equus caballus papillomavirus type 1	NC_003748.1
Equus caballus papillomavirus type 1 strain 150904	MF288893.1
Equus caballus papillomavirus type 1 isolate G2	MN164462.1
Equine papillomavirus 2	EU503122.1
Equine papillomavirus 2	NC_012123.1
Equus caballus papillomavirus 2 isolate 165-Biella	ON942231.1
Equus caballus papillomavirus 2 isolate 54-Perugia	ON942232.1
Equus caballus papillomavirus 2 isolate 166-Emilia	ON942233.1
Equus caballus papillomavirus 2 isolate 71 Pralormo	ON989000
Equus caballus papillomavirus 2 isolate 166 Noceto	ON989002
Equus caballus papillomavirus 2 isolate 125-Umbertide	ON989001
Equine papillomavirus 2 isolate Zurich 2009	HM461973.1
Equus caballus papillomavirus 2 isolate XJ-ks1391	MW410986.1
Equine papillomavirus 3	NC_017862.1
Equine papillomavirus 3 isolate Haflinger	GU384895.1
Equus ferus caballus papillomavirus type 4	NC_020085.1
Equus ferus caballus papillomavirus type 5	NC_020084.1
Equine papillomavirus type 6	NC_020500.1
Equus ferus caballus papillomavirus type 7	NC_020501.1
Equus caballus papillomavirus type 8 strain NCSU	NC_031756.1
Equus caballus papillomavirus 9 strain SW	MN117918.1
Equus_caballus_papillomavirus_9_isolate_75-Siracusa	ON989003
Equus_caballus_papillomavirus_9_isolate_107-Vigone	ON989004
Equus asinus papillomavirus 2 SD50	MH625918
Equus asinus papillomavirus 1 isolate Asinara	NC_023883
Bos taurus Papillomavirus 1	X02346
Bos taurus Papillomavirus 2	M20219
Bos taurus Papillomavirus 3	AF486184
Bos taurus Papillomavirus 4	X05817
Bos taurus Papillomavirus 5	AF457465
Bos taurus Papillomavirus 6	AJ620208
Bos taurus Papillomavirus 7	DQ217793
Bos taurus Papillomavirus 8	DQ098913
Bos taurus Papillomavirus 9	AB331650
Bos taurus Papillomavirus 10	AB331651
Bos taurus Papillomavirus 11	AB543507
Bos taurus Papillomavirus 12	JF834523
Bos taurus Papillomavirus 13	JQ798171
Bos taurus Papillomavirus 14	KP276343
Bos taurus Papillomavirus 15	KM983393.1
Bos taurus Papillomavirus 16	KU519391
Bos taurus Papillomavirus 17	KU519392
Bos taurus Papillomavirus 18	KU519393
Bos taurus Papillomavirus 19	KU519394
Bos taurus Papillomavirus 20	KU519395
Bos taurus Papillomavirus 21	KU519396
Bos taurus Papillomavirus 22	KY705374
Bos taurus Papillomavirus 23	KX098515
Bos taurus Papillomavirus 24	MG602223
Bos taurus Papillomavirus 25	MG252779
Bos taurus Papillomavirus 26	MG281846
Bos taurus Papillomavirus 27	MH512005
Bos taurus Papillomavirus 28	LC500686
Bos taurus Papillomavirus 29	LC514113
