# Supplementary material for: Hybrid de novo genome assembly and comparative genomics of three different isolates of Gnomoniopsis castaneae
Source: Sci Rep. 2023 Feb 27;13:3356. doi: 10.1038/s41598-023-30496-0 (PMC9971261; doi:10.1038/s41598-023-30496-0)
Supplement: Supplementary file 4 — Supplementary Information 4. [file 41598_2023_30496_MOESM4_ESM.xlsx]

## Sheet: MUT401
Table S3: Biosynthetic gene cluster identified by antiSMASH6 in the three different G. castaneae isolates
Region	Type	From	To	Most similar known cluster	Family	Similarity
Region 1.1	T1PKS	67763	114506
Region 1.2	T1PKS,NRPS-like	465151	513789
Region 1.3	T1PKS	1226532	1272157	alternapyrone	Polyketide	100%
Region 1.4	NRPS	1385616	1426163
Region 1.5	NRPS,T1PKS	2354260	2406145
Region 1.6	T1PKS	4627731	4671876	naphthalene	Polyketide	33%
Region 1.7	T1PKS	5043873	5093986
Region 1.8	terpene	5518417	5539688
Region 2.1	NRPS-like	338872	377811
Region 2.2	NRPS-like	1331213	1372070
Region 2.3	NRPS-like	3226740	3268438
Region 2.4	terpene	3560984	3583817	squalestatin S1	Terpene	40%
Region 2.5	NRPS	3738227	3792940
Region 2.6	T3PKS	3880844	3922387
Region 2.7	T1PKS	4945286	4992128
Region 3.1	NRPS	2099005	2148596
Region 3.2	siderophore	3239349	3250614
Region 3.3	T1PKS	3929257	3978092
Region 3.4	NRPS	5170926	5212243
Region 4.1	T1PKS	136240	187251
Region 4.2	NRPS,NRPS-like	659629	706764	cyclochlorotine / hydroxy-cyclochlorotine / cyclotine / cyclochlorotine B / deoxy-Cyclochlorotine	NRP	37%
Region 4.3	NRPS-like,T1PKS	755210	795742
Region 4.4	T1PKS	884019	907268
Region 4.5	T1PKS	1408436	1484964	neurosporin A	Polyketide	13%
Region 4.6	indole	1498461	1520467
Region 4.7	NRPS	3457364	3501024
Region 4.8	terpene	4203824	4225887
Region 4.9	NRPS	4361527	4405661
Region 4.10	NRPS-like	4834319	4877729
Region 5.1	indole	828663	850071
Region 5.2	T1PKS,NRPS-like	3839386	3927231	betaenone A / betaenone B / betaenone C	Polyketide	37%
Region 6.1	NRPS-like	45856	89112
Region 6.2	NRPS-like	2668911	2714176
Region 6.3	T1PKS	3280040	3327143	neosartorin	Polyketide	21%
Region 7.1	NRPS	39964	86825
Region 7.2	T1PKS,NRPS-like	325226	375640
Region 7.3	T1PKS	750242	796730
Region 7.4	T1PKS	892558	937173
Region 7.5	T1PKS	1669396	1716852
Region 7.6	NRPS,T1PKS	2873664	2926205	wortmanamide A / wortmanamide B	NRP + Polyketide	33%
Region 7.7	T1PKS	3268692	3317874
Region 8.1	T1PKS	324004	370771	monacolin K	Polyketide	22%
Region 8.2	terpene	1039667	1062288
Region 8.3	T1PKS	1251456	1297385
Region 8.4	NRPS,T1PKS,NRPS-like	3139040	3196044
Region 8.5	T1PKS,NRPS-like	3273707	3354134	hypothemycin	Polyketide	20%
Region 9.1	T1PKS	767379	812117
No secondary metabolite regions were found in these records:
mitochondrion

## Sheet: GN01
Region	Type	From	To	Most similar known cluster	Family	Similarity
Region 1.1	NRPS-like	38972	81529
Region 1.2	other	1558844	1599758
Region 1.3	T1PKS	5238274	5272882
Region 1.4	T1PKS	5953801	6001429
Region 2.1	T3PKS	2783905	2825448
Region 2.2	NRPS	2913347	2968027
Region 2.3	terpene	3122468	3144092	squalestatin S1	Terpene	40%
Region 2.4	NRPS-like	5315980	5359944
Region 3.1	T1PKS	124050	174675
Region 3.2	NRPS-like,T1PKS	732247	770268
Region 3.3	T1PKS	860944	883811
Region 3.4	T1PKS	1382807	1457431	epipyriculol	Polyketide	29%
Region 3.5	indole	1474250	1495600
Region 3.6	NRPS	3433265	3475261
Region 3.7	NRPS	4335835	4380964
Region 3.8	NRPS-like	4810382	4853854
Region 4.1	indole	829777	851135
Region 4.2	terpene	910766	931931
Region 4.3	T1PKS	2935919	2978612
Region 4.4	T1PKS,NRPS-like	3839667	3927512	betaenone A / betaenone B / betaenone C	Polyketide	50%
Region 5.1	NRPS-like	22610	67776
Region 5.2	T1PKS	3253220	3299778	secalonic acids	Polyketide	31%
Region 6.1	NRPS-like,T1PKS	9636	88565	hypothemycin	Polyketide	20%
Region 6.2	NRPS-like,NRPS,T1PKS	169072	222528
Region 6.3	NRPS-like	1268640	1311947
Region 6.4	T1PKS	2107813	2151332
Region 6.5	terpene	2341040	2362466
Region 6.6	T1PKS	3028237	3078078
Region 7.1	terpene	1374503	1395888
Region 7.2	T1PKS	2389675	2436304	naphthalene	Polyketide	33%
Region 8.1	T1PKS,NRPS	275485	328121	wortmanamide A / wortmanamide B	NRP + Polyketide	50%
Region 9.1	T1PKS	67816	111556
Region 9.2	NRPS,T1PKS	497451	550034
Region 9.3	T1PKS	1256336	1298180	alternapyrone	Polyketide	100%
Region 10.1	terpene	251655	273743
Region 10.2	T1PKS	1230393	1278674
Region 11.1	T1PKS,NRPS-like	325214	377201
Region 11.2	T1PKS	750236	794695
Region 11.3	T1PKS	887264	934975
Region 12.1	NRPS-like	73552	95620
Region 12.2	NRPS-like	340564	383824
No secondary metabolite regions were found in these records:	No secondary metabolite regions were found in these records:	No secondary metabolite regions were found in these records:	No secondary metabolite regions were found in these records:	No secondary metabolite regions were found in these records:
13
14
15
16

## Sheet: ICMP14040
Region	Type	From	To	Most similar known cluster	Family	Similarity
Region 1.1	terpene	1368444	1389829
Region 1.2	T1PKS	2384894	2429618	naphthalene	Polyketide	33%
Region 1.3	T1PKS	4640305	4681292
Region 1.4	T1PKS	5780689	5821506	alternapyrone	Polyketide	80%
Region 1.5	T1PKS	6541521	6583619
Region 1.6	T1PKS	6937644	6985885
Region 2.1	T1PKS	1730021	1778305
Region 2.2	T3PKS	2829549	2871089
Region 2.3	NRPS	2959008	3013688
Region 2.4	terpene	3168161	3189787	squalestatin S1	Terpene	40%
Region 2.5	NRPS-like	5358388	5399243
Region 2.6	NRPS-like	6356984	6397555
Region 2.7	NRPS-like	6642637	6685914
Region 3.1	NRPS-like	12449	50164
Region 3.2	NRPS	485302	528525
Region 3.3	terpene	663806	686455
Region 3.4	NRPS	1384283	1434857
Region 3.5	indole	3363573	3384923
Region 3.6	T1PKS	3424453	3459976	neurosporin A	Polyketide	26%
Region 3.7	T1PKS	3967661	3990528
Region 3.8	NRPS-like,T1PKS	4076856	4122079
Region 3.9	T1PKS	4685946	4739523
Region 4.1	NRPS-like	38861	81492
Region 4.2	terpene	1394741	1416124
Region 4.3	other	1561328	1602242
Region 5.1	indole	822689	844047
Region 5.2	terpene	903661	924826
Region 5.3	T1PKS,NRPS-like	3833228	3921071	betaenone A / betaenone B / betaenone C	Polyketide	50%
Region 6.1	T1PKS	179710	226488	secalonic acids	Polyketide	31%
Region 6.2	NRPS-like	3413368	3458471
Region 7.1	T1PKS,NRPS-like	325572	377556
Region 7.2	T1PKS	744542	789000
Region 7.3	T1PKS	884824	926835
Region 7.4	T1PKS	1695452	1730050
Region 7.5	T1PKS	2896965	2936935	wortmanamide A / wortmanamide B	NRP + Polyketide	33%
Region 7.6	T1PKS	3276350	3323978
Region 8.1	T1PKS	292945	337116	monacolin K	Polyketide	22%
Region 8.2	terpene	998830	1020814
Region 8.3	T1PKS	1209680	1253199
Region 8.4	NRPS-like	2021666	2061230
Region 8.5	NRPS,T1PKS,NRPS-like	3119516	3172713
Region 8.6	T1PKS,NRPS-like	3251766	3333410	hypothemycin	Polyketide	20%
No secondary metabolite regions were found in these records:
9
10
11
12
13
14
15
16
17
18
19
20
21
